# Supplementary material for: EAgLE: Equivalent Acoustic Level Estimator Proposal
Source: Sensors (Basel). 2020 Jan 27;20(3):701. doi: 10.3390/s20030701 (PMC7038443; doi:10.3390/s20030701)
Supplement: Supplementary file 1 [file sensors-20-00701-s001.zip]

Archive with 1 entries (1 files):
- sensors-677430-supplementary.mp4
